# Supplementary material for: A MAPKKK gene from rice, RBG1res, confers resistance to Burkholderia glumae through negative regulation of ABA
Source: Sci Rep. 2023 Mar 9;13:3947. doi: 10.1038/s41598-023-30471-9 (PMC9998638; doi:10.1038/s41598-023-30471-9)
Supplement: Supplementary file 1 — Supplementary Tables. [file 41598_2023_30471_MOESM1_ESM.xlsx]

## Sheet: Supplementary Table S1
Supplementary Table S1. Sequence polymorphism in transcribed region of RBG1 among rice cultivars. Red letters indicate sequence variation between Koshihikari and Nona Bokra.
Accession No.	Cultivar name	Origin	Category								Sequence variation in transcribed region of RBG1													Haplotype group
				G/A	C/T	G/T	G/C	C/T	G/A	G/T	T/G	A/G	T/C	C/T	G/A	G/A	G/A	C/G	G/T	G/A	A/C	T/C	C/T
				Ala/Thr	S.S.	Ala/Trp	S.S.	S.S.	Ala/Thr	Arg/Ile	Asn/Lys	Thr/Ala	S.S.	S.S.	Stop	S.S.	S.S.	S.S.	Gly/Cys	Glu/Lys	S.S.	Val/Ala	S.S.
				61a	171a	181a	192a	234a	343a	365a	390b	457a	552a	568a	708a	720a	870a	873a	979a	1030a	1095a	1280a	1332a
WRC 02	Kasalath	India	Indica	G	C	G	G	C	G	G	Tb	A	T	C	G	G	G	C	G	G	A	T	C	I
WRC 13	Asu	Bhutan	Indica	G	C	G	G	C	G	G	Tb	A	T	C	G	G	G	C	G	G	A	T	C	I
WRC 16	Vary Futsi	Madagascar	Indica	G	C	G	G	C	G	G	Tb	A	T	C	G	G	G	C	G	G	A	T	C	I
WRC 53	Tima	Bhutan	Tropical japonica	G	C	G	G	C	G	G	Tb	A	T	C	G	G	G	C	G	G	A	T	C	I
WRC 97	Chin Galay	Myanmar	Indica	G	C	G	G	C	G	G	Tb	A	T	C	G	G	G	C	G	G	A	T	C	I
WRC 03	Bei Khe	Cambodia	Indica	G	C	G	G	C	G	G	Tb	A	T	C	G	G	G	C	G	G	A	T	C	I
WRC 30	Anjana Dhan	Nepal	Indica	G	C	G	G	C	G	G	Tb	A	T	C	G	G	G	C	G	G	A	T	C	I
WRC 32	Tupa 121-3	Bangladesh	Indica	G	C	G	G	C	G	G	Tb	A	T	C	G	G	G	C	G	G	A	T	C	I
WRC 33	Surjamukhi	India	Indica	G	C	G	G	C	G	G	Tb	A	T	C	G	G	G	C	G	G	A	T	C	I
WRC 04	Jena 035	Nepal	Indica	G	C	G	G	C	G	G	Tb	A	T	C	G	G	G	C	G	G	A	T	C	I
WRC 29	Kalo Dhan	Nepal	Indica	G	C	G	G	C	G	G	Tb	A	T	C	G	G	G	C	G	G	A	T	C	I
WRC 39	Badari Dhan	Nepal	Indica	G	C	G	G	C	G	G	Tb	A	T	C	G	G	G	C	G	G	A	T	C	I
WRC 27	Nepal 8	Nepal	Indica	G	C	G	G	C	G	G	Tb	A	T	C	G	G	G	C	G	G	A	T	C	I
WRC 28	Jarjan	Bhutan	Indica	G	C	G	G	C	G	G	Tb	A	T	C	G	G	G	C	G	G	A	T	C	I
WRC 35	ARC 5955	India	Indica	G	C	G	G	C	G	G	Tb	A	T	C	G	G	G	C	G	G	A	T	C	I
WRC 40	Nepal 555	India	Indica	G	C	G	G	C	G	G	Tb	A	T	C	G	G	G	C	G	G	A	T	C	I
WRC 55	Tupa 729	Bangladesh	Tropical japonica	G	C	G	G	C	G	G	Tb	A	T	C	G	G	G	C	G	G	A	T	C	I
WRC 31	Shoni	Bangladesh	Indica	G	C	G	G	C	G	G	Tb	A	T	C	G	G	G	C	G	G	A	T	C	I
WRC 63	Bleiyo	Thailand	Indica	G	C	G	G	C	G	G	Tb	A	T	C	G	G	G	C	G	G	A	T	C	I
	Nona Bokra	India	Indica	G	C	G	G	C	G	G	Tb	A	T	C	G	G	G	C	G	G	A	T	C	I
WRC 61	Radin Goi Sesat	Malaysia	Indica	G	C	T	G	C	G	G	G	A	T	C	G	G	G	C	G	G	A	C	C	II
WRC 11	Jinguoyin	China	Indica	G	C	T	G	C	G	T	G	A	T	C	G	G	A	C	G	G	A	C	C	III
WRC 05	Naba	India	Indica	G	C	T	C	C	G	T	G	A	T	C	G	G	A	C	G	G	A	C	C	IV
WRC 06	Puluik Arang	Indonesia	Indica	G	C	T	C	C	G	T	G	A	T	C	G	G	A	C	G	G	A	C	C	IV
WRC 09	Ryou Suisan Koumai	China	Indica	G	C	T	C	C	G	T	G	A	T	C	G	G	A	C	G	G	A	C	C	IV
WRC 19	Deng Pao Zhai	China	Indica	G	C	T	C	C	G	T	G	A	T	C	G	G	A	C	G	G	A	C	C	IV
WRC 21	Shwe Nang Gyi	Myanmar	Indica	G	C	T	C	C	G	T	G	A	T	C	G	G	A	C	G	G	A	C	C	IV
WRC 57	Milyang 23	Korea	Indica	G	C	T	C	C	G	T	G	A	T	C	G	G	A	C	G	G	A	C	C	IV
WRC 98	Deejiaohualuo	China	Indica	G	C	T	C	C	G	T	G	A	T	C	G	G	A	C	G	G	A	C	C	IV
WRC 100	Vandaran	Sri Lanka	Indica	G	C	T	C	C	G	T	G	A	T	C	G	G	A	C	G	G	A	C	C	IV
WRC 18	Qingyu (Seiyu)	Taiwan	Indica	G	C	T	C	C	G	T	G	A	T	C	G	G	A	C	G	G	A	C	C	IV
WRC 07	Davao 1	Philippines	Indica	G	C	T	C	C	G	T	G	A	T	C	G	G	A	C	G	G	A	C	C	IV
WRC 15	Co 13	India	Indica	G	C	T	C	C	G	T	G	A	T	C	G	G	A	C	G	G	A	C	C	IV
WRC 17	Keiboba	China	Indica	G	C	T	C	C	G	T	G	A	T	C	G	G	A	C	G	G	A	C	C	IV
WRC 65	Rambhog	Indonesia	Indica	G	C	T	C	C	G	T	G	A	T	C	G	G	A	C	G	G	A	C	C	IV
WRC 99	Hong Cheuh Zai	China	Indica	G	C	T	C	C	G	T	G	A	T	C	G	G	A	C	G	G	A	C	C	IV
WRC 14	IR 58	Philippines	Indica	G	C	T	C	C	G	T	G	A	T	C	G	G	A	C	G	G	A	C	C	IV
WRC 58	Neang Menh	Cambodia	Indica	G	C	T	C	C	G	T	G	A	T	C	G	G	A	C	G	G	A	C	C	IV
WRC 62	Kemasin	Malaysia	Indica	G	C	T	C	C	G	T	G	A	T	C	G	G	A	C	G	G	A	C	C	IV
WRC 23	Lebed	Philippines	Indica	G	C	T	C	T	G	T	G	A	T	C	G	G	A	C	G	G	A	C	C	V
WRC 59	Neang Phtong	Cambodia	Indica	G	C	T	C	C	G	T	G	A	C	C	G	G	G	C	G	G	C	C	C	VI
WRC 60	Hakphaynhay	Laos	Indica	G	C	T	C	C	G	T	G	A	C	C	G	G	G	C	G	G	C	C	C	VI
WRC 01	Nipponbare	Japan	Temperate japonica	G	C	G	G	C	A	G	G	A	T	C	G	G	G	C	T	G	A	T	C	VII
WRC 22	Calotoc	Philippines	Indica	G	C	G	G	C	A	G	G	A	T	C	G	G	G	C	T	G	A	T	C	VII
WRC 43	Dianyu 1	China	Temperate japonica	G	C	G	G	C	A	G	G	A	T	C	G	G	G	C	T	G	A	T	C	VII
WRC 47	Jaguary	Brazil	Tropical japonica	G	C	G	G	C	A	G	G	A	T	C	G	G	G	C	T	G	A	T	C	VII
WRC 50	Rexmont	USA	Tropical japonica	G	C	G	G	C	A	G	G	A	T	C	G	G	G	C	T	G	A	T	C	VII
WRC 52	Khau Tan Chiem	Vietnam	Tropical japonica	G	C	G	G	C	A	G	G	A	T	C	G	G	G	C	T	G	A	T	C	VII
WRC 42	Local Basmati	India	Indica	G	C	G	G	C	A	G	G	A	T	C	G	G	G	C	T	G	A	T	C	VII
WRC 51	Urasan 1	Japan	Tropical japonica	G	C	G	G	C	A	G	G	A	T	C	G	G	G	C	T	G	A	T	C	VII
WRC 64	Padi Kuning	Indonesia	Indica	G	C	G	G	C	A	G	G	A	T	C	G	G	G	C	T	G	A	T	C	VII
WRC 24	Pinulupot 1	Philippines	Indica	G	C	G	G	C	A	G	G	A	T	C	G	G	G	C	T	G	A	T	C	VII
WRC 10	Shuusoushu	China	Indica	G	C	G	G	C	A	G	G	A	T	C	G	G	G	C	T	G	A	T	C	VII
WRC 20	Tadukan	Philippines	Indica	G	C	G	G	C	A	G	G	A	T	C	G	G	G	C	T	G	A	T	C	VII
WRC 49	Padi Perak	Indonesia	Tropical japonica	G	C	G	G	C	A	G	G	A	T	C	G	G	G	C	T	G	A	T	C	VII
WRC 66	Bingala	Myanmar	Indica	G	C	G	G	C	A	G	G	A	T	C	G	G	G	C	T	G	A	T	C	VII
WRC 44	Basilanon	Philippines	Indica	G	C	G	G	C	A	G	G	A	T	C	G	G	G	C	T	G	A	T	C	VII
WRC 67	Phulba	India	Temperate japonica	G	C	G	G	C	A	G	G	A	T	C	G	G	G	C	T	G	A	T	C	VII
WRC 48	Khau Mac Kho	Vietnam	Tropical japonica	G	C	G	G	C	A	G	G	A	T	C	G	G	G	C	T	G	A	T	C	VII
	Koshihikari	Japan	Temperate japonica	G	C	G	G	C	A	G	G	A	T	C	G	G	G	C	T	G	A	T	C	VII
WRC 45	Ma sho	Myanmar	Tropical japonica	A	C	G	G	C	G	G	G	G	C	T	G	G	G	G	G	G	A	T	C	VIII
WRC 46	Khao Nok	Laos	Tropical japonica	A	C	G	G	C	G	G	G	G	C	T	G	G	G	G	G	G	A	T	C	VIII
WRC 68	Khao Nam Jen	Laos	Temperate japonica	A	C	G	G	C	G	G	G	G	C	T	G	G	G	G	G	G	A	T	C	VIII
WRC 25	Muha	India	Indica	G	C	G	G	C	G	G	G	G	C	C	A	A	G	C	G	A	A	C	C	IX
WRC 26	Jhona 2	India	Indica	G	C	G	G	C	G	G	G	G	C	C	A	A	G	C	G	A	A	C	C	IX
WRC 36	Ratul	India	Indica	G	C	G	G	C	G	G	G	G	C	C	A	A	G	C	G	A	A	C	C	IX
WRC 41	Kaluheenati	Sri Lanka	Indica	G	C	G	G	C	G	G	G	G	C	C	A	A	G	C	G	A	A	C	C	IX
WRC 38	ARC 11094	India	Indica	G	T	G	G	C	G	G	G	G	C	C	A	A	G	C	G	G	A	C	（C）	X
WRC 34	ARC 7291	India	Indica	G	T	G	G	C	G	G	G	G	C	C	A	A	G	C	G	G	A	C	T	XI
WRC 37	ARC 7047	India	Indica	G	T	G	G	C	G	G	G	G	C	C	A	A	G	C	G	G	A	C	T	XI
WRC, World Rice Collection of NARO; S.S., synonymous substitution.
a SNP position from start of 5′ UTR.
b Functional SNP derived from RBG1.

## Sheet: Supplementary Table S2
Supplementary Table S2. Sequence polymorphism of SNP at position 390 from the 5′ UTR of RBG1 among O. rufipogon accessionsa.
Accession No.	Species	Origin	T/G	SNP typeb
			Asn/Lys
			390
W0108	O. rufipogon	India	T	Nona Bokra
W0130	O. rufipogon	India	T	Nona Bokra
W0151	O. rufipogon	India	T	Nona Bokra
W0589	O. rufipogon	Malaya	T	Nona Bokra
W0638	O. rufipogon	Burma	T	Nona Bokra
W1080	O. rufipogon	India	T	Nona Bokra
W1082	O. rufipogon	India	T	Nona Bokra
W1084	O. rufipogon	India	T	Nona Bokra
W1111	O. rufipogon	India	T	Nona Bokra
W1119	O. rufipogon	India	T	Nona Bokra
W1666	O. rufipogon	India	T	Nona Bokra
W1690	O. rufipogon	Thailand	T	Nona Bokra
W1695	O. rufipogon	Thailand	T	Nona Bokra
W1719	O. rufipogon	China	T	Nona Bokra
W1727	O. rufipogon	Thailand	T	Nona Bokra
W1740	O. rufipogon	India	T	Nona Bokra
W1756	O. rufipogon	India	T	Nona Bokra
W1757	O. rufipogon	India	T	Nona Bokra
W1820	O. rufipogon	Bangladesh	T	Nona Bokra
W1839	O. rufipogon	China	T	Nona Bokra
W1879	O. rufipogon	Thailand	T	Nona Bokra
W1881	O. rufipogon	Thailand	T	Nona Bokra
W1921	O. rufipogon	Thailand	T	Nona Bokra
W1940	O. rufipogon	Thailand	T	Nona Bokra
W2193	O. rufipogon	India	T	Nona Bokra
W0101	O. rufipogon	India	G	Koshihikari
W0102	O. rufipogon	India	G	Koshihikari
W0103	O. rufipogon	India	G	Koshihikari
W0106	O. rufipogon	India	G	Koshihikari
W0107	O. rufipogon	India	G	Koshihikari
W0120	O. rufipogon	India	G	Koshihikari
W0121	O. rufipogon	India	G	Koshihikari
W0123	O. rufipogon	India	G	Koshihikari
W0124	O. rufipogon	India	G	Koshihikari
W0125	O. rufipogon	India	G	Koshihikari
W0126	O. rufipogon	India	G	Koshihikari
W0128	O. rufipogon	India	G	Koshihikari
W0132	O. rufipogon	India	G	Koshihikari
W0133	O. rufipogon	India	G	Koshihikari
W0134	O. rufipogon	India	G	Koshihikari
W0135	O. rufipogon	India	G	Koshihikari
W0136	O. rufipogon	India	G	Koshihikari
W0137	O. rufipogon	India	G	Koshihikari
W0138	O. rufipogon	India	G	Koshihikari
W0141	O. rufipogon	India	G	Koshihikari
W0143	O. rufipogon	Sri Lanka	G	Koshihikari
W0144	O. rufipogon	Sri Lanka	G	Koshihikari
W0147	O. rufipogon	India	G	Koshihikari
W0148	O. rufipogon	India	G	Koshihikari
W0149	O. rufipogon	India	G	Koshihikari
W0152	O. rufipogon	India	G	Koshihikari
W0153	O. rufipogon	India	G	Koshihikari
W0163	O. rufipogon	India	G	Koshihikari
W0165	O. rufipogon	Thailand	G	Koshihikari
W0168	O. rufipogon	Thailand	G	Koshihikari
W0170	O. rufipogon	Thailand	G	Koshihikari
W0171	O. rufipogon	Thailand	G	Koshihikari
W0172	O. rufipogon	Thailand	G	Koshihikari
W0173	O. rufipogon	Thailand	G	Koshihikari
W0174	O. rufipogon	Thailand	G	Koshihikari
W0175	O. rufipogon	Thailand	G	Koshihikari
W0176	O. rufipogon	Thailand	G	Koshihikari
W0178	O. rufipogon	Thailand	G	Koshihikari
W0179	O. rufipogon	Thailand	G	Koshihikari
W0180	O. rufipogon	Thailand	G	Koshihikari
W0234	O. rufipogon	Thailand	G	Koshihikari
W0549	O. rufipogon	India	G	Koshihikari
W0573	O. rufipogon	Malaya	G	Koshihikari
W0574	O. rufipogon	Malaya	G	Koshihikari
W0576	O. rufipogon	Malaya	G	Koshihikari
W0587	O. rufipogon	Malaya	G	Koshihikari
W0590	O. rufipogon	Malaya	G	Koshihikari
W0593	O. rufipogon	Malaya	G	Koshihikari
W0594	O. rufipogon	Malaya	G	Koshihikari
W0596	O. rufipogon	Malaya	G	Koshihikari
W0600	O. rufipogon	Malaya	G	Koshihikari
W0605	O. rufipogon	Malaya	G	Koshihikari
W0606	O. rufipogon	Malaya	G	Koshihikari
W0610	O. rufipogon	Burma	G	Koshihikari
W0621	O. rufipogon	Burma	G	Koshihikari
W0623	O. rufipogon	Burma	G	Koshihikari
W0624	O. rufipogon	Burma	G	Koshihikari
W0625	O. rufipogon	Burma	G	Koshihikari
W0626	O. rufipogon	Burma	G	Koshihikari
W0627	O. rufipogon	Burma	G	Koshihikari
W0628	O. rufipogon	Burma	G	Koshihikari
W0629	O. rufipogon	Burma	G	Koshihikari
W0631	O. rufipogon	Burma	G	Koshihikari
W0632	O. rufipogon	Burma	G	Koshihikari
W0633	O. rufipogon	Burma	G	Koshihikari
W0634	O. rufipogon	Burma	G	Koshihikari
W0635	O. rufipogon	Burma	G	Koshihikari
W0637	O. rufipogon	Burma	G	Koshihikari
W0639	O. rufipogon	Burma	G	Koshihikari
W1086	O. rufipogon	India	G	Koshihikari
W1087	O. rufipogon	India	G	Koshihikari
W1090	O. rufipogon	India	G	Koshihikari
W1092	O. rufipogon	India	G	Koshihikari
W1093	O. rufipogon	India	G	Koshihikari
W1096	O. rufipogon	India	G	Koshihikari
W1102	O. rufipogon	India	G	Koshihikari
W1105	O. rufipogon	India	G	Koshihikari
W1107	O. rufipogon	India	G	Koshihikari
W1114	O. rufipogon	India	G	Koshihikari
W1117	O. rufipogon	India	G	Koshihikari
W1121	O. rufipogon	India	G	Koshihikari
W1126	O. rufipogon	India	G	Koshihikari
W1142	O. rufipogon	India	G	Koshihikari
W1143	O. rufipogon	India	G	Koshihikari
W1161	O. rufipogon	Sri Lanka	G	Koshihikari
W1230	O. rufipogon	Dutch New Guinea	G	Koshihikari
W1236	O. rufipogon	Australian New Guinea	G	Koshihikari
W1238	O. rufipogon	Neth. New Guinea	G	Koshihikari
W1244	O. rufipogon	Nepal	G	Koshihikari
W1292	O. rufipogon	Indonesia	G	Koshihikari
W1294	O. rufipogon	Philippines	G	Koshihikari
W1295	O. rufipogon	Cambodia	G	Koshihikari
W1532	O. rufipogon	India	G	Koshihikari
W1533	O. rufipogon	India	G	Koshihikari
W1534	O. rufipogon	India	G	Koshihikari
W1536	O. rufipogon	Sri Lanka	G	Koshihikari
W1542	O. rufipogon	Malaya	G	Koshihikari
W1546	O. rufipogon	Thailand	G	Koshihikari
W1547	O. rufipogon	Thailand	G	Koshihikari
W1550	O. rufipogon	Thailand	G	Koshihikari
W1551	O. rufipogon	Thailand	G	Koshihikari
W1552	O. rufipogon	Thailand	G	Koshihikari
W1553	O. rufipogon	Thailand	G	Koshihikari
W1554	O. rufipogon	Thailand	G	Koshihikari
W1556	O. rufipogon	Thailand	G	Koshihikari
W1557	O. rufipogon	Thailand	G	Koshihikari
W1558	O. rufipogon	Thailand	G	Koshihikari
W1559	O. rufipogon	Thailand	G	Koshihikari
W1560	O. rufipogon	Thailand	G	Koshihikari
W1619	O. rufipogon	Thailand	G	Koshihikari
W1668	O. rufipogon	India	G	Koshihikari
W1669	O. rufipogon	India	G	Koshihikari
W1675	O. rufipogon	India	G	Koshihikari
W1676	O. rufipogon	India	G	Koshihikari
W1677	O. rufipogon	India	G	Koshihikari
W1679	O. rufipogon	India	G	Koshihikari
W1681	O. rufipogon	India	G	Koshihikari
W1683	O. rufipogon	India	G	Koshihikari
W1685	O. rufipogon	India	G	Koshihikari
W1687	O. rufipogon	India	G	Koshihikari
W1696	O. rufipogon	Thailand	G	Koshihikari
W1698	O. rufipogon	Thailand	G	Koshihikari
W1715	O. rufipogon	China	G	Koshihikari
W1716	O. rufipogon	China	G	Koshihikari
W1718	O. rufipogon	China	G	Koshihikari
W1721	O. rufipogon	China	G	Koshihikari
W1723	O. rufipogon	China	G	Koshihikari
W1725	O. rufipogon	Thailand	G	Koshihikari
W1726	O. rufipogon	Thailand	G	Koshihikari
W1731	O. rufipogon	India	G	Koshihikari
W1732	O. rufipogon	India	G	Koshihikari
W1735	O. rufipogon	India	G	Koshihikari
W1736	O. rufipogon	India	G	Koshihikari
W1737	O. rufipogon	India	G	Koshihikari
W1738	O. rufipogon	India	G	Koshihikari
W1739	O. rufipogon	India	G	Koshihikari
W1741	O. rufipogon	India	G	Koshihikari
W1742	O. rufipogon	India	G	Koshihikari
W1743	O. rufipogon	India	G	Koshihikari
W1746	O. rufipogon	India	G	Koshihikari
W1747	O. rufipogon	India	G	Koshihikari
W1748	O. rufipogon	India	G	Koshihikari
W1749	O. rufipogon	India	G	Koshihikari
W1750	O. rufipogon	India	G	Koshihikari
W1751	O. rufipogon	India	G	Koshihikari
W1753	O. rufipogon	India	G	Koshihikari
W1754	O. rufipogon	India	G	Koshihikari
W1761	O. rufipogon	India	G	Koshihikari
W1766	O. rufipogon	India	G	Koshihikari
W1770	O. rufipogon	India	G	Koshihikari
W1777	O. rufipogon	India	G	Koshihikari
W1780	O. rufipogon	India	G	Koshihikari
W1782	O. rufipogon	India	G	Koshihikari
W1783	O. rufipogon	India	G	Koshihikari
W1784	O. rufipogon	India	G	Koshihikari
W1787	O. rufipogon	Thailand	G	Koshihikari
W1788	O. rufipogon	Thailand	G	Koshihikari
W1790	O. rufipogon	Thailand	G	Koshihikari
W1792	O. rufipogon	Thailand	G	Koshihikari
W1794	O. rufipogon	Thailand	G	Koshihikari
W1795	O. rufipogon	Thailand	G	Koshihikari
W1798	O. rufipogon	Thailand	G	Koshihikari
W1803	O. rufipogon	Sri Lanka	G	Koshihikari
W1804	O. rufipogon	Sri Lanka	G	Koshihikari
W1806	O. rufipogon	Sri Lanka	G	Koshihikari
W1807	O. rufipogon	Sri Lanka	G	Koshihikari
W1809	O. rufipogon	Sri Lanka	G	Koshihikari
W1810	O. rufipogon	Sri Lanka	G	Koshihikari
W1811	O. rufipogon	Sri Lanka	G	Koshihikari
W1813	O. rufipogon	Sri Lanka	G	Koshihikari
W1818	O. rufipogon	Bangladesh	G	Koshihikari
W1819	O. rufipogon	Bangladesh	G	Koshihikari
W1820	O. rufipogon	Bangladesh	G	Koshihikari
W1821	O. rufipogon	Bangladesh	G	Koshihikari
W1822	O. rufipogon	Bangladesh	G	Koshihikari
W1823	O. rufipogon	Bangladesh	G	Koshihikari
W1824	O. rufipogon	Bangladesh	G	Koshihikari
W1825	O. rufipogon	Bangladesh	G	Koshihikari
W1832	O. rufipogon	Thailand	G	Koshihikari
W1844	O. rufipogon	China	G	Koshihikari
W1849	O. rufipogon	Thailand	G	Koshihikari
W1850	O. rufipogon	Thailand	G	Koshihikari
W1852	O. rufipogon	Thailand	G	Koshihikari
W1853	O. rufipogon	Thailand	G	Koshihikari
W1854	O. rufipogon	Thailand	G	Koshihikari
W1857	O. rufipogon	Thailand	G	Koshihikari
W1858	O. rufipogon	Thailand	G	Koshihikari
W1859	O. rufipogon	Thailand	G	Koshihikari
W1862	O. rufipogon	Thailand	G	Koshihikari
W1865	O. rufipogon	Thailand	G	Koshihikari
W1866	O. rufipogon	Thailand	G	Koshihikari
W1870	O. rufipogon	Thailand	G	Koshihikari
W1880	O. rufipogon	Thailand	G	Koshihikari
W1882	O. rufipogon	Thailand	G	Koshihikari
W1884	O. rufipogon	Thailand	G	Koshihikari
W1890	O. rufipogon	Thailand	G	Koshihikari
W1891	O. rufipogon	Thailand	G	Koshihikari
W1893	O. rufipogon	Thailand	G	Koshihikari
W1896	O. rufipogon	Thailand	G	Koshihikari
W1912	O. rufipogon	Thailand	G	Koshihikari
W1914	O. rufipogon	Thailand	G	Koshihikari
W1916	O. rufipogon	Thailand	G	Koshihikari
W1919	O. rufipogon	Thailand	G	Koshihikari
W1925	O. rufipogon	Thailand	G	Koshihikari
W1927	O. rufipogon	Thailand	G	Koshihikari
W1928	O. rufipogon	Thailand	G	Koshihikari
W1935	O. rufipogon	Thailand	G	Koshihikari
W1939	O. rufipogon	Thailand	G	Koshihikari
W1943	O. rufipogon	China	G	Koshihikari
W1945	O. rufipogon	China	G	Koshihikari
W1952	O. rufipogon	China	G	Koshihikari
W1957	O. rufipogon	China	G	Koshihikari
W1958	O. rufipogon	China	G	Koshihikari
W1959	O. rufipogon	China	G	Koshihikari
W1963	O. rufipogon	China	G	Koshihikari
W1970	O. rufipogon	Indonesia	G	Koshihikari
W1971	O. rufipogon	Indonesia	G	Koshihikari
W1972	O. rufipogon	Indonesia	G	Koshihikari
W1973	O. rufipogon	Indonesia	G	Koshihikari
W1974	O. rufipogon	Indonesia	G	Koshihikari
W1975	O. rufipogon	Indonesia	G	Koshihikari
W1976	O. rufipogon	Indonesia	G	Koshihikari
W1977	O. rufipogon	Indonesia	G	Koshihikari
W1978	O. rufipogon	Indonesia	G	Koshihikari
W1979	O. rufipogon	Indonesia	G	Koshihikari
W1981	O. rufipogon	Indonesia	G	Koshihikari
W1983	O. rufipogon	India	G	Koshihikari
W1989	O. rufipogon	India	G	Koshihikari
W1990	O. rufipogon	India	G	Koshihikari
W1991	O. rufipogon	India	G	Koshihikari
W1993	O. rufipogon	India	G	Koshihikari
W1995	O. rufipogon	India	G	Koshihikari
W1998	O. rufipogon	India	G	Koshihikari
W2003	O. rufipogon	India	G	Koshihikari
W2005	O. rufipogon	India	G	Koshihikari
W2007	O. rufipogon	India	G	Koshihikari
W2008	O. rufipogon	India	G	Koshihikari
W2010	O. rufipogon	India	G	Koshihikari
W2012	O. rufipogon	India	G	Koshihikari
W2014	O. rufipogon	India	G	Koshihikari
W2017	O. rufipogon	Indonesia	G	Koshihikari
W2021	O. rufipogon	Indonesia	G	Koshihikari
W2022	O. rufipogon	Indonesia	G	Koshihikari
W2024	O. rufipogon	Indonesia	G	Koshihikari
W2025	O. rufipogon	Indonesia	G	Koshihikari
W2030	O. rufipogon	Indonesia	G	Koshihikari
W2036	O. rufipogon	Burma	G	Koshihikari
W2050	O. rufipogon	Bangladesh	G	Koshihikari
W2051	O. rufipogon	Bangladesh	G	Koshihikari
W2052	O. rufipogon	Bangladesh	G	Koshihikari
W2053	O. rufipogon	Bangladesh	G	Koshihikari
W2055	O. rufipogon	Bangladesh	G	Koshihikari
W2056	O. rufipogon	Bangladesh	G	Koshihikari
W2057	O. rufipogon	Bangladesh	G	Koshihikari
W2060	O. rufipogon	Bangladesh	G	Koshihikari
W2061	O. rufipogon	Bangladesh	G	Koshihikari
W2063	O. rufipogon	Bangladesh	G	Koshihikari
W2064	O. rufipogon	Bangladesh	G	Koshihikari
W2066	O. rufipogon	Nepal	G	Koshihikari
W2078	O. rufipogon	Australia	G	Koshihikari
W2099	O. rufipogon	Australia	G	Koshihikari
W2108	O. rufipogon	Australia	G	Koshihikari
W2197	O. rufipogon	Indonesia	G	Koshihikari
W2198	O. rufipogon	China	G	Koshihikari
W2263	O. rufipogon	Cambodia	G	Koshihikari
W2264	O. rufipogon	Vietnam	G	Koshihikari
W2265	O. rufipogon	Laos	G	Koshihikari
W2266	O. rufipogon	Laos	G	Koshihikari
W2267	O. rufipogon	Laos	G	Koshihikari
W2268	O. rufipogon	Thailand	G	Koshihikari
W2269	O. rufipogon	Thailand	G	Koshihikari
W2271	O. rufipogon	Thailand	G	Koshihikari
W2272	O. rufipogon	Thailand	G	Koshihikari
W2275	O. rufipogon	Thailand	G	Koshihikari
W2276	O. rufipogon	Thailand	G	Koshihikari
W2277	O. rufipogon	Thailand	G	Koshihikari
W2278	O. rufipogon	Thailand	G	Koshihikari
W2282	O. rufipogon	Thailand	G	Koshihikari
W2288	O. rufipogon	Cambodia	G	Koshihikari
W2296	O. rufipogon	Cambodia	G	Koshihikari
W2298	O. rufipogon	Laos	G	Koshihikari
W2299	O. rufipogon	Laos	G	Koshihikari
W2301	O. rufipogon	Laos	G	Koshihikari
W2302	O. rufipogon	Laos	G	Koshihikari
W2303	O. rufipogon	Laos	G	Koshihikari
W2304	O. rufipogon	Laos	G	Koshihikari
W2305	O. rufipogon	Laos	G	Koshihikari
W2306	O. rufipogon	Laos	G	Koshihikari
W2307	O. rufipogon	Laos	G	Koshihikari
W2308	O. rufipogon	Laos	G	Koshihikari
W2310	O. rufipogon	Laos	G	Koshihikari
W2311	O. rufipogon	Laos	G	Koshihikari
W2316	O. rufipogon	Vietnam	G	Koshihikari
W2318	O. rufipogon	Vietnam	G	Koshihikari
W2319	O. rufipogon	Vietnam	G	Koshihikari
W2320	O. rufipogon	Vietnam	G	Koshihikari
W2321	O. rufipogon	Vietnam	G	Koshihikari
W2322	O. rufipogon	Vietnam	G	Koshihikari
W2327	O. rufipogon	Vietnam	G	Koshihikari
W2331	O. rufipogon	Vietnam	G	Koshihikari
W2332	O. rufipogon	Vietnam	G	Koshihikari
W3000	O. rufipogon	China	G	Koshihikari
W3001	O. rufipogon	China	G	Koshihikari
W3002	O. rufipogon	China	G	Koshihikari
W3003	O. rufipogon	China	G	Koshihikari
W3004	O. rufipogon	China	G	Koshihikari
W3005	O. rufipogon	China	G	Koshihikari
W3006	O. rufipogon	China	G	Koshihikari
W3007	O. rufipogon	China	G	Koshihikari
W3008	O. rufipogon	China	G	Koshihikari
W3009	O. rufipogon	China	G	Koshihikari
W3010	O. rufipogon	China	G	Koshihikari
W3011	O. rufipogon	China	G	Koshihikari
W3012	O. rufipogon	China	G	Koshihikari
W3013	O. rufipogon	China	G	Koshihikari
W3014	O. rufipogon	China	G	Koshihikari
W3015	O. rufipogon	China	G	Koshihikari
W3016	O. rufipogon	China	G	Koshihikari
W3017	O. rufipogon	China	G	Koshihikari
W3018	O. rufipogon	China	G	Koshihikari
W3019	O. rufipogon	China	G	Koshihikari
W3020	O. rufipogon	China	G	Koshihikari
W3021	O. rufipogon	China	G	Koshihikari
W3022	O. rufipogon	China	G	Koshihikari
W3023	O. rufipogon	China	G	Koshihikari
W3024	O. rufipogon	China	G	Koshihikari
W3025	O. rufipogon	China	G	Koshihikari
W3026	O. rufipogon	China	G	Koshihikari
W3027	O. rufipogon	China	G	Koshihikari
W3028	O. rufipogon	China	G	Koshihikari
W3029	O. rufipogon	China	G	Koshihikari
W3030	O. rufipogon	China	G	Koshihikari
W3031	O. rufipogon	China	G	Koshihikari
W3032	O. rufipogon	China	G	Koshihikari
W3033	O. rufipogon	China	G	Koshihikari
W3034	O. rufipogon	China	G	Koshihikari
W3035	O. rufipogon	China	G	Koshihikari
W3036	O. rufipogon	China	G	Koshihikari
W3037	O. rufipogon	China	G	Koshihikari
W3038	O. rufipogon	China	G	Koshihikari
W3039	O. rufipogon	China	G	Koshihikari
W3040	O. rufipogon	China	G	Koshihikari
W3041	O. rufipogon	China	G	Koshihikari
W3042	O. rufipogon	China	G	Koshihikari
W3043	O. rufipogon	China	G	Koshihikari
W3044	O. rufipogon	China	G	Koshihikari
W3045	O. rufipogon	China	G	Koshihikari
W3046	O. rufipogon	China	G	Koshihikari
W3047	O. rufipogon	China	G	Koshihikari
W3048	O. rufipogon	China	G	Koshihikari
W3049	O. rufipogon	China	G	Koshihikari
W3050	O. rufipogon	China	G	Koshihikari
W3051	O. rufipogon	China	G	Koshihikari
W3052	O. rufipogon	China	G	Koshihikari
W3053	O. rufipogon	China	G	Koshihikari
W3054	O. rufipogon	China	G	Koshihikari
W3055	O. rufipogon	China	G	Koshihikari
W3056	O. rufipogon	China	G	Koshihikari
W3057	O. rufipogon	China	G	Koshihikari
W3058	O. rufipogon	China	G	Koshihikari
W3059	O. rufipogon	China	G	Koshihikari
W3060	O. rufipogon	China	G	Koshihikari
W3061	O. rufipogon	China	G	Koshihikari
W3062	O. rufipogon	China	G	Koshihikari
W3063	O. rufipogon	China	G	Koshihikari
W3064	O. rufipogon	China	G	Koshihikari
W3065	O. rufipogon	China	G	Koshihikari
W3066	O. rufipogon	China	G	Koshihikari
W3067	O. rufipogon	China	G	Koshihikari
W3068	O. rufipogon	China	G	Koshihikari
W3069	O. rufipogon	China	G	Koshihikari
W3070	O. rufipogon	China	G	Koshihikari
W3071	O. rufipogon	China	G	Koshihikari
W3072	O. rufipogon	China	G	Koshihikari
W3073	O. rufipogon	China	G	Koshihikari
W3074	O. rufipogon	China	G	Koshihikari
W3075	O. rufipogon	China	G	Koshihikari
W3076	O. rufipogon	China	G	Koshihikari
W3077	O. rufipogon	China	G	Koshihikari
W3078	O. rufipogon	China	G	Koshihikari
W3079	O. rufipogon	China	G	Koshihikari
W3080	O. rufipogon	China	G	Koshihikari
W3081	O. rufipogon	China	G	Koshihikari
W3082	O. rufipogon	China	G	Koshihikari
W3083	O. rufipogon	China	G	Koshihikari
W3084	O. rufipogon	China	G	Koshihikari
W3085	O. rufipogon	China	G	Koshihikari
W3086	O. rufipogon	China	G	Koshihikari
W3088	O. rufipogon	China	G	Koshihikari
W3089	O. rufipogon	China	G	Koshihikari
W3090	O. rufipogon	China	G	Koshihikari
W3091	O. rufipogon	China	G	Koshihikari
W3092	O. rufipogon	China	G	Koshihikari
W3093	O. rufipogon	China	G	Koshihikari
W3094	O. rufipogon	China	G	Koshihikari
W3095	O. rufipogon	China	G	Koshihikari
W3096	O. rufipogon	China	G	Koshihikari
W3097	O. rufipogon	China	G	Koshihikari
W3098	O. rufipogon	China	G	Koshihikari
W3105	O. rufipogon	India	G	Koshihikari
a Data were obtained from Oryza Genome (http://viewer.shigen.info/oryzagenome/mapview/Top.do), sponsored by NBRP, TRIC/ROIS & NIG.
b SNP at position 390 of the 5′ UTR was used for categorizing.

## Sheet: Supplementary Table S3
Supplementary Table S3. Primer pairs used for high-resolution mapping, sequence analysis, vector construction, and gene expression analysis, and TaqMan probes used for quantitative RT-PCR.
Name	Forward primer (5′–3′)	Reverse primer (5′–3′)	Purpose
RM24930	ATACCATTCATCCATCGCATCC	CTGGGTTTGAATCTGGACATGG	Mapping (SSR marker)
RM24944	GATCCGGGTTATCCTATACAGC	CTAGACTATGGTAGGTGTGATGTAGG	Mapping (SSR marker)
CAPS24	TTGTTTTGGGAGCAGAAAGG	GCGGAAGTGAAATTTGGTGT	Mapping (CAPS marker, NlaIII)
CAPS32	CTAAGCCCCGAGTGCTAGTG	CATCATGGTCCTTGTCATCG	Mapping (CAPS marker, HhaI)
RM474	TACACGAGGGAGTACTCGAATGG	CATGGAGGTATAGAAGAGCATTGG	Selection for RBG1-NIL
RM7361-1	GGCTCAATTCGTAGGTGCC	TTCTCCGGTTAACGTGGAAG	Selection for RBG1-NIL
RBG1seq-01	TCGTCTCAGTAGGCTAAGTTCC	GACTCGAGCAGCAGCATTC	Sequence analysis
RBG1seq-02	CCCTCTGCTCTATTGCTGCT	TTATGGGAGTCCGAGTCGTC	Sequence analysis
RBG1seq-03	AGAGCACACTGGTAAATTTCCA	AATATATATAGCACCCTGGGCAG	Sequence analysis
RBG1-CRISPR	gttgGCACGACGAGATTCCCGTGG	aaacCCACGGGAATCTCGTCGTGC	RBG1 CRISPR-Cas guide RNA
RBG1-genomic	CAACCACATAGTCGAGGGCT	GCAGCGAGAGAATTTTGCTT	Complementation test
RBG1-Y2H	CATGGAGGCCGAATTCATGGCCGCGGCGATCATCGGCGGC	GCAGGTCGACGGATCCCTAGCACGAAAAATTGGAACATCT	yeast two-hybrid assay
NB51	AATATATATAGCACCCTGGGCAG	AGAGCACACTGGTAAATTTCCA	Mutant screening by TILLING
RBG1	GCGGCGGAAGAATTCGAT	CTACAACAATGCTACCCACAGCTT	qRT-PCR for RBG1
RBG1-T	AGCCGCCGATCAGATTTCCGG		TaqMan probe for RBG1 (FAM)
WRKY45	GTCTTCGATCTGGACGACATTATG	GGCCCGTGTCCATCCAT	qRT-PCR for WRKY45
WRKY45-T	TTTGAGCTTTTGATCACCGAAGAA		TaqMan probe for WRKY45 (FAM)
PR2	AAGATTGTTCTGAGAAGAGATCGATCGA	GCTACGCGAAAATAGGTCTGGTAAACTT	qRT-PCR for PR2
PR2-T	ATGGCGTTGCTTCCGTTTTAACACTGG		TaqMan probe for PR2 (FAM)
Ubiquitin	GAGCCTCTGTTCGTCAAGTA	ACTCGATGGTCCATTAAACC	qRT-PCR for Ubiquitin
Ubiquitin-T	TTGTGGTGCTGATGTCTACTTGTGTC		TaqMan probe for Ubiquitin (VIC)
OsRab16B	CGGCGGCCAGTTCCA	TGGTGGTTGTTGCCCTTGTT	qRT-PCR for OsRab16B (SYBR)
CAPS, cleaved amplified polymorphic sequence; SSR, simple sequence repeat.

## Sheet: Supplementary Table S4
Supplementary Table S4. The raw data in this study.
No.	Trait		Materials	score1	score2	score3	score4	score5	score6	score7	score8	score9	score10	Average	s.d.
Fig. 1c	BSR severity		KO	53.3333	63.3333	50								55.5556	6.93889
			RBG1res-NIL	10	43.3333	36.6667								30	17.6383
			NB	6.66667	8.333	10								8.33322	1.66667
Fig. 1d	BSR severity		#5346	30	23.3	40								31.1	8.40417
			#483	100	96.6667	96.6667								97.7778	1.9245
			#450	96.6667	83.3333	90								90	6.66667
			#456	20	30	30								26.6667	5.7735
			Control-1	96.6667	93.3333	96.6667								95.5556	1.9245
			Control-2	34.6	16.67	25								25.4233	8.97249
Fig. 2a	BSR severity		KO	43.75	75	62.5	68.75							62.5	13.5015
			RBG1res-NIL	12.5	37.5	18.75	31.25							25	11.4109
			#16 (Vector cont.)	6.25	37.5	31.25	50							31.25	18.3995
			#18 (Vector cont.)	25	50	25	31.25							32.8125	11.8311
			#10 (CRISPR-Cas9)	68.75	62.5	68.75	68.75							67.1875	3.125
			#12 (CRISPR-Cas9)	62.5	56.25	81.25	56.25							64.0625	11.8311
Fig. 2b	BSR severity		Mut-W56*	87.5	87.5	87.5	100							90.625	6.25
			#37 (Vector cont.)	62.5	75	100	100							84.375	18.75
			#39 (Vector cont.)	87.5	100	100	100							96.875	6.25
			#28 (NB-genomic)	37.5	25	25	25							28.125	6.25
			#30 (NB-genomic)	12.5	25	25	25							21.875	6.25
			RBG1res-NIL	0	25	0	37.5							15.625	18.75
Fig. 4a	Length	Shoot without ABA	KO	16	19	16	18.5	19	19	19.5	15.5	20.5	18	18.1	1.6964
			RBG1res-NIL	17.5	18	18	18	18	18.5	18.5	16.5	20	18	18.1	0.875595
		Root without ABA	KO	51	54	48	54	55	55	55.5	42.5	56	51.5	52.25	4.23117
			RBG1res-NIL	49	49	51	51	52	52	53	54	55	56	52.2	2.34758
		Shoot with ABA	KO	7	8	3.5	3.5	3.5	4	10	3	3.5	6	5.2	2.41753
			RBG1res-NIL	3	1.5	2.5	2.5	1.5	2.5	2.5	1.5	2.5	2.5	2.25	0.540062
		Root with ABA	KO	39	48	37.5	36	35	39	44	38	36	36.5	38.9	4.07431
			RBG1res-NIL	31	27	12	26	34	29.5	28	18	12	26	24.35	7.7102
Fig. 4c	OsRab16B/UBQ expression ratio	Embryo (3 hours after mock inoculation)	KO	9.06718	5.19887	17.5858								10.6173	6.3373
			RBG1res-NIL	0.150076	0.289222	1.14019								0.526497	0.536011
		Embryo (3 hours after B. glumae inoculation)	KO	405.109	297.846	349.617								350.857	53.6424
			RBG1res-NIL	42.3106	50.3665	49.9325								47.5365	4.53103
Fig. 4d	BSR severity	Control	KO	34	34	30								32.6667	2.3094
		ABA 0.1μM	KO	32	40	44								38.6667	6.1101
		ABA 1μM	KO	40	36	42								39.3333	3.05505
		Control	RBG1res-NIL	16	18	20								18	2
		ABA 0.1μM	RBG1res-NIL	30	26	30								28.6667	2.3094
		ABA 1μM	RBG1res-NIL	46	46	40								44	3.4641
Fig. 5	BSR severity	Haplotype group I	RBG1res-NIL	16.6667	10	43.3333								23.3333	17.6383
			SL230 (Kasalath)	23.3333	36.6667	70								43.3333	24.037
			SL2540 (Tupa 121-3)	56.6667	30	10								32.2222	23.4126
		Haplotype group IV	SL3130 (Deng Pao Zhai)	70	56.6667	53.3333								60	8.81917
			SL3233 (Naba)	76.6667	80	50								68.8889	16.4429
		Haplotype group VII	Koshihikari	93.3333	96.6667	86.6667								92.2222	5.09175
			SL3435 (Shuusoushu)	90	90	86.6667								88.8889	1.9245
		Haplotype group IX	SL2634 (Muha)	80	80	80								80	0
Fig. 6	Disease severity of Burkholderia plantarii		KO	94.5	93.5	94.5	94							94.125	0.478714
			RBG1res-NIL	31	27.5	53	26							34.375	12.5922
Fig. S1	BSR severity	MAFF106715	KO	96.4	97.3	99.1	97.3							97.525	1.13248
			RBG1res-NIL	78.4	79.3	78.4	78.8							78.725	0.4272
		MAFF106717	KO	93.7	93.7	95.5	97.3							95.05	1.72337
			RBG1res-NIL	77.8	74.2	79.8	68							74.95	5.18041
		MAFF311026	KO	96.4	91.9	97.3	94.6							95.05	2.38118
			RBG1res-NIL	73.4	77.6	80	82							78.25	3.7
		MAFF301682	KO	70.3	73.9	81.1	74.8							75.025	4.49249
			RBG1res-NIL	62.4	55.7	57.7	57							58.2	2.92005
		MAFF301169	KO	51.5	50	52	51.5							51.25	0.866025
			RBG1res-NIL	9	6	6	6.5							6.875	1.43614
Fig. S8a	Germination (15 ℃）	5 day	KO	0	0	0	0	0						0	0
			RBG1res-NIL	0	8	2	0	2						2.4	3.28634
		8 day	KO	38	14	26	40	28						29.2	10.4499
			RBG1res-NIL	16	24	26	34	22						24.4	6.54217
		11 day	KO	90	90	94	94	88						91.2	2.68328
			RBG1res-NIL	80	98	84	100	96						91.6	8.98888
		14 day	KO	98	100	100	98	96						98.4	1.67332
			RBG1res-NIL	88	100	90	100	96						94.8	5.5857
Fig. S8b	Germination (37 ℃）	1 day	KO	6	4	10	2	8						6	3.16228
			RBG1res-NIL	8	12	12	8	12						10.4	2.19089
		2 day	KO	94	94	94	96	90						93.6	2.19089
			RBG1res-NIL	88	98	98	98	96						95.6	4.3359
		3 day	KO	96	100	96	98	96						97.2	1.78885
			RBG1res-NIL	92	98	100	98	98						97.2	3.03315
		4 day	KO	96	100	96	98	98						97.6	1.67332
			RBG1res-NIL	92	98	100	98	98						97.2	3.03315
		7 day	KO	98	100	96	98	98						98	1.41421
			RBG1res-NIL	92	98	100	98	98						97.2	3.03315
Fig. S8d	Survival rate		KO	40	40									40	0
			RBG1res-NIL	33.3333	46.6667									40	9.42809
Fig. S9a	RBG1/UBQ expression ratio	Embryo	KO	31.171	38.1271	32.9828								34.0937	3.60865
			RBG1res-NIL	37.4723	22.3527	25.9859								28.6036	7.89239
		Shoot	KO	1.31506	1.6765	3.07355								2.0217	0.928678
			RBG1res-NIL	0.739496	0.441106	3.18686								1.45582	1.50653
		Root	KO	1.50911	1.28871	0.921799								1.23987	0.296683
			RBG1res-NIL	1.33429	1.92444	5.22805								2.82892	2.09855
		Young leaf	KO	6.42266	5.74229	5.84064								6.00187	0.367724
			RBG1res-NIL	4.9447	10.0689	7.92283								7.64546	2.57331
		Leaf blade	KO	2.82868	1.2898	1.20032								1.77293	0.915395
			RBG1res-NIL	1.20368	1.26775	2.75999								1.74381	0.880622
		Spikelet	KO	0.75795	0.378727	0.37362								0.503432	0.220434
			RBG1res-NIL	0.174472	0.251351	0.0742657								0.166696	0.0887985
Fig.S9b	RBG1/UBQ expression ratio	Ovary	KO	0	0	0.0687464								0.0229155	0.0396908
			RBG1res-NIL	0.166034	0.00357732	0.0944614								0.0880243	0.0814195
		Embryo (7DAF)	KO	0	0	0.119864								0.0399545	0.0692033
			RBG1res-NIL	0.173377	0.0120726	0.187526								0.124325	0.0974708
		Endosperm (7DAF)	KO	2.92869	5.34562	1.39814								3.22415	1.99026
			RBG1res-NIL	1.7393	1.6128	0.305879								1.21933	0.793595
		Embryo (14DAF)	KO	0.0149896	0.00704629	0.0117971								0.0112776	0.00399703
			RBG1res-NIL	1.24201	0.0559505	0.781621								0.693195	0.597955
		Endosperm (14DAF)	KO	0.509946	0.52064	7.43073								2.82044	3.99263
			RBG1res-NIL	1.72539	0.292094	0.563916								0.860468	0.761277
		Embryo (28DAF)	KO	0.12023	0	0.041988								0.0540728	0.0610193
			RBG1res-NIL	0.00499961	0.010941	0.0107445								0.00889506	0.00337499
		Endosperm (28DAF)	KO	0	0	1.6988								0.566266	0.980801
			RBG1res-NIL	0	0	0								0	0
		Embryo (42DAF)	KO	161.889	98.4689	55.9484								105.435	53.3126
			RBG1res-NIL	88.7861	49.0861	70.6068								69.493	19.8734
		Endosperm (42DAF)	KO	263.61	309.106	222.885								265.2	43.1327
			RBG1res-NIL	108.407	199.285	254.56								187.417	73.7959
Fig.S9d	Germination rate	4W	KO	0	0	0	0	0						0	0
			RBG1res-NIL	0	4	0	0	0						0.8	1.78885
		6W	KO	18	40	4	22	28						22.4	13.2212
			RBG1res-NIL	20	14	30	26	36						25.2	8.5557
		8W	KO	88	80	66	86	84						80.8	8.78635
			RBG1res-NIL	86	92	86	88	86						87.6	2.60768
		10W	KO	98	86	90	98	92						92.8	5.21536
			RBG1res-NIL	94	80	96	96	80						89.2	8.43801
Fig.S9e	RBG1/UBQ expression ratio	Embryo	KO	120.237	172.103	144.148								145.496	25.9597
			RBG1res-NIL	112.204	157.586	112.204								127.331	26.2015
		Embryo (3 days) after B. glumae inoculation	KO	0.0930113	0.14056	0.0570167								0.0968626	0.0419045
			RBG1res-NIL	0.0264305	0.026501	0.035106								0.0293458	0.00498857
		Shoot (5 days) after B. glumae inoculation	KO	0.0489106	0.0424067	0								0.0304391	0.0265609
			RBG1res-NIL	0.353128	0.00755649	0.0222022								0.127629	0.195425
		Root (5 days) after B. glumae inoculation	KO	0.0683271	0	0.0527828								0.04037	0.0358149
			RBG1res-NIL	0.0520474	0.184802	0.198161								0.145003	0.0807789
		Young leaf (14 days) after B. glumae inoculation	KO	0.198174	0.742774	0								0.313649	0.384616
			RBG1res-NIL	0.25334	0.881481	0.243475								0.459432	0.365538
		Embryo (3 days) after mock inoculation	KO	1.37721	2.07099	0.314048								1.25408	0.884921
			RBG1res-NIL	0	1.22198	0.193006								0.471661	0.656919
		Shoot (5 days) after mock inoculation	KO	2.39861	2.28929	1.25118								1.97969	0.633276
			RBG1res-NIL	0.827685	3.29441	10.5996								4.90722	5.08166
		Root (5 days) after mock inoculation	KO	3.85562	5.88882	0								3.24815	2.99104
			RBG1res-NIL	1.64765	1.12731	0.590403								1.12179	0.528644
		Young leaf (14 days) after mock inoculation	KO	1.43759	4.64047	1.52388								2.53398	1.82478
			RBG1res-NIL	7.90048	2.07416	1.79546								3.92336	3.4471
Fig. S10	Relative expression level of WRKY45	Embryo	KO	0.00929412	0.00743154	0.00599292								0.00757286	0.00165513
			RBG1res-NIL	0.00482832	0.00046174	0.00514922								0.00347976	0.0026186
		mock (water)	KO	0.00356142	0.00908136	0.00249808								0.00504695	0.00353412
			RBG1res-NIL	0.00816955	0.00263103	0.00178834								0.00419631	0.00346663
		B. glumae	KO	0.00614363	0.0307059	0.00425299								0.0137008	0.0147571
			RBG1res-NIL	0.00620722	0.0263076	0.00143773								0.0113175	0.013199
	Relative expression level of PR2	Embryo	KO	0	0.0549428	0.0402683								0.031737	0.0284476
			RBG1res-NIL	0	0.00830467	0.00716864								0.00515777	0.00450273
		mock (water)	KO	0.00559679	0.00679104	0.0681787								0.0268555	0.0357919
			RBG1res-NIL	0.0851206	0.080294	0.0353894								0.0669346	0.0274254
		B. glumae	KO	0.0550067	0.158578	0.139271								0.117619	0.0550763
			RBG1res-NIL	0.0983435	0.107775	0.0989222								0.10168	0.0052864
Fig.S11a	Panicle disease score		KO	7	8	7	8	7						7.4	0.547723
			RBG1res-NIL	7	7	7	7	8						7.2	0.447214
Fig.S11c	Leaf blast disease score		KO	6	6	6	7	6	7	6	7	7	7	6.5	0.527046
			RBG1res-NIL	6	7	6	6	8	7	7	6	6	6	6.5	0.707107
Fig.S11d	Bacterial blight lesion length		KO	14.5	11.5	10	13.5	6.5	11.3	13.5	11.4			11.525	2.51552
			RBG1res-NIL	14.3	9.5	15.4	11.5	11.2	13	10	15.5			12.55	2.35493

## Sheet: DDBJ(KO)-1
DDBJ data (KO)-1
>RBG1-KO.1 1..1581
MAAAIIGGGGWTRLRSVGRGASGAVVSLAANDVSGELFVIKSAGEGAARQQLRREWSVMS
GLSSPHVLKCLGFVQASGGCGGGEHQLFLEYAPGGSLADVVARNGGRLDEGAVRTYAADV
LRGLDYLHGKLVVHGDVKGSNVLVGADGRAKLTDFGCARVAMPGGSKQPVLGGTPAFMAP
EVARGEEQGLAADVWALGCTVIEMATGRAPWSDMDNVLPALHKIGYTDAVPDLPRWLSPE
AKDFLRGCLQRRAGDRPTAAQLLQHPFISKSCGLNNKETVKATWVSPTSALDATLWESES
SSTDGEEVDDMSSNSPTGRIRAMACSCQTLPDWDSDDHGCSWIEVLGSVSINVANKTAAI
EQRVTSMACSPSSVPDWDSGNQGWIDVLSSVSISIANKLETATAADNVSSECPAKWVRAM
ACSPSSVPDWDSDQGWIDVLGASPDVVAAEEFDVAAAADQISGQAVGSIVVGVGSSEQSV
VVENQEDEFTSLSSCSERVLLVGVHAADNNAASRKAGIKRCSNFSC
//

## Sheet: DDBJ(KO)-2
DDBJ data (KO)-2
COMMON	SUBMITTER		contact	Ritsuko Mizobuchi
			ab_name	Mizobuchi,R.
			ab_name	Sato,H.
			email	ritsuko@affrc.go.jp
			url	http://www.naro.affrc.go.jp/nics-neo/introduction/chart/0604/index.html
			phone	81-29-838-7006
			fax	81-29-838-7408
			institute	Institute of Crop Science, NARO
			department	Custom Breeding Group
			country	Japan
			state	Ibaraki
			city	Tsukuba
			street	2-1-2 Kannondai
			zip	305-8518
	REFERENCE		title	Oryza sativa Japonica Group RBG1 mRNA for resistance to Burkholderia glumae 1, complete cds, cultivar: Koshihikari.
			ab_name	Mizobuchi,R.
			ab_name	Sato,H.
			status	Unpublished
			year	2022
	DATE		hold_date	20250928
RBG1-KO	source	1..1581	mol_type	mRNA
			organism	Oryza sativa Japonica Group
			collection_date	2022-09-28
			country	Japan
			cultivar	Koshihikari
	CDS	1..1581	codon_start	1
			transl_table	1
			gene	LOC_Os10g04000
			product	mitogen-activated protein kinase kinase kinase

## Sheet: DDBJ(KO)-3
DDBJ data (KO)-3
>RBG1-KO.1 1..1581
/codon_start=1
/transl_table=1
1 atggccgcggcgatcatcggcggcggcggatggacgcgcctccgcagcgttggccggggc
1 M A A A I I G G G G W T R L R S V G R G
61 gcttccggcgccgtggtgtcgctggcagcgaacgacgtctccggggagctcttcgtcatc
21 A S G A V V S L A A N D V S G E L F V I
121 aagtcggccggcgagggcgccgcgaggcagcagctccggcgagagtggagcgtcatgtcc
41 K S A G E G A A R Q Q L R R E W S V M S
181 gggctgtcctcgccgcacgtgctcaagtgccttggctttgtccaggcctccggcggctgc
61 G L S S P H V L K C L G F V Q A S G G C
241 ggcggcggcgagcaccagctgttcctggagtacgcgcccggcggatcgctcgccgacgtg
81 G G G E H Q L F L E Y A P G G S L A D V
301 gtggcgagaaacgggggtcgcctcgacgagggcgccgtcaggacgtacgcggccgacgtg
101 V A R N G G R L D E G A V R T Y A A D V
361 cttagagggctcgactacctccacgggaagctcgtcgtgcacggcgacgtcaaggggagt
121 L R G L D Y L H G K L V V H G D V K G S
421 aatgtgctcgtcggcgccgatggccgcgccaagctcaccgacttcgggtgcgcgagggtg
141 N V L V G A D G R A K L T D F G C A R V
481 gcaatgcccggtggttcgaagcagccggtgctcggcggcacgccggcgttcatggcgccc
161 A M P G G S K Q P V L G G T P A F M A P
541 gaggtggcgcgtggcgaggagcaagggctggccgccgacgtctgggcgctgggctgcacc
181 E V A R G E E Q G L A A D V W A L G C T
601 gtcatcgagatggccaccggccgcgccccgtggagcgacatggacaacgtcctccccgcg
201 V I E M A T G R A P W S D M D N V L P A
661 ctccacaagatcgggtacacggacgccgtgccggacctgccacggtggctgtcaccggag
221 L H K I G Y T D A V P D L P R W L S P E
721 gcgaaggacttcttgcgcggatgcctgcaacggcgcgccggcgaccgtcccacggcggcg
241 A K D F L R G C L Q R R A G D R P T A A
781 cagctgctacagcacccgttcatctccaagtcatgcggtctcaacaacaaggaaaccgtc
261 Q L L Q H P F I S K S C G L N N K E T V
841 aaggcgacatgggtgtcgccgacgagcgcgctcgacgcgacattatgggagtccgagtcg
281 K A T W V S P T S A L D A T L W E S E S
901 tcgtcgaccgacggcgaggaagtcgacgacatgtcgtcgaacagccctaccggccggatc
301 S S T D G E E V D D M S S N S P T G R I
961 agagcaatggcatgctcctgccagacattgccggactgggactccgacgaccatggctgc
321 R A M A C S C Q T L P D W D S D D H G C
1021 agctggatcgaagtcctcggcagcgtctccattaatgtagcaaacaaaacagcagcaata
341 S W I E V L G S V S I N V A N K T A A I
1081 gagcagagggtgacatcaatggcgtgctcgccgtcgtcggtgccggactgggactccggc
361 E Q R V T S M A C S P S S V P D W D S G
1141 aaccaaggctggatcgatgtcctcagcagcgtctccattagcatagcaaataaattagaa
381 N Q G W I D V L S S V S I S I A N K L E
1201 acagcaacagcagcagataacgtatcttcagagtgtccagccaagtgggtgagagcaatg
401 T A T A A D N V S S E C P A K W V R A M
1261 gcgtgctcgccgtcatcggtgccggactgggactccgatcaaggatggatcgatgttctc
421 A C S P S S V P D W D S D Q G W I D V L
1321 ggtgcatcacccgatgtcgtagcggcggaagaattcgatgtagcggcagccgccgatcag
441 G A S P D V V A A E E F D V A A A A D Q
1381 atttccggccaagctgtgggtagcattgttgtaggggtaggtagcagtgagcaatctgta
461 I S G Q A V G S I V V G V G S S E Q S V
1441 gttgttgagaaccaggaggatgagttcacctccttgagttcttgcagcgagcgagttttg
481 V V E N Q E D E F T S L S S C S E R V L
1501 cttgtaggtgttcatgctgctgataataatgcggcctctcggaaggccggaataaaaaga
501 L V G V H A A D N N A A S R K A G I K R
1561 tgttccaatttttcgtgctag
521 C S N F S C
//

## Sheet: DDBJ(KO)-4
DDBJ data (KO)-4
>RBG1-KO
atggccgcggcgatcatcggcggcggcggatggacgcgcctccgcagcgttggccggggc
gcttccggcgccgtggtgtcgctggcagcgaacgacgtctccggggagctcttcgtcatc
aagtcggccggcgagggcgccgcgaggcagcagctccggcgagagtggagcgtcatgtcc
gggctgtcctcgccgcacgtgctcaagtgccttggctttgtccaggcctccggcggctgc
ggcggcggcgagcaccagctgttcctggagtacgcgcccggcggatcgctcgccgacgtg
gtggcgagaaacgggggtcgcctcgacgagggcgccgtcaggacgtacgcggccgacgtg
cttagagggctcgactacctccacgggaagctcgtcgtgcacggcgacgtcaaggggagt
aatgtgctcgtcggcgccgatggccgcgccaagctcaccgacttcgggtgcgcgagggtg
gcaatgcccggtggttcgaagcagccggtgctcggcggcacgccggcgttcatggcgccc
gaggtggcgcgtggcgaggagcaagggctggccgccgacgtctgggcgctgggctgcacc
gtcatcgagatggccaccggccgcgccccgtggagcgacatggacaacgtcctccccgcg
ctccacaagatcgggtacacggacgccgtgccggacctgccacggtggctgtcaccggag
gcgaaggacttcttgcgcggatgcctgcaacggcgcgccggcgaccgtcccacggcggcg
cagctgctacagcacccgttcatctccaagtcatgcggtctcaacaacaaggaaaccgtc
aaggcgacatgggtgtcgccgacgagcgcgctcgacgcgacattatgggagtccgagtcg
tcgtcgaccgacggcgaggaagtcgacgacatgtcgtcgaacagccctaccggccggatc
agagcaatggcatgctcctgccagacattgccggactgggactccgacgaccatggctgc
agctggatcgaagtcctcggcagcgtctccattaatgtagcaaacaaaacagcagcaata
gagcagagggtgacatcaatggcgtgctcgccgtcgtcggtgccggactgggactccggc
aaccaaggctggatcgatgtcctcagcagcgtctccattagcatagcaaataaattagaa
acagcaacagcagcagataacgtatcttcagagtgtccagccaagtgggtgagagcaatg
gcgtgctcgccgtcatcggtgccggactgggactccgatcaaggatggatcgatgttctc
ggtgcatcacccgatgtcgtagcggcggaagaattcgatgtagcggcagccgccgatcag
atttccggccaagctgtgggtagcattgttgtaggggtaggtagcagtgagcaatctgta
gttgttgagaaccaggaggatgagttcacctccttgagttcttgcagcgagcgagttttg
cttgtaggtgttcatgctgctgataataatgcggcctctcggaaggccggaataaaaaga
tgttccaatttttcgtgctag
//

## Sheet: DDBJ(KO)-5
DDBJ data (KO)-5
tranzaction format
transaction(add){
entity( sakura-specific ) {
entity( entry_id ) {
id = "6333d3073a01a50061149aae.RBG1-KO";
}
entity( additional-inf ){
add_comment = "----- Organism Information -----
[Organism Name]
Oryza sativa Japonica Group
[organismCategory]
Found in taxonomy database
------------ Submitters ------------
Mizobuchi,R.	ritsuko@affrc.go.jp
Sato,H.	bsato@affrc.go.jp
-------- Submisison template -------
PLN:cds_1
-------- Submission information --------
----------- Entry information ----------
----------------------------------------
;_x000D_ accept_date = 20220928";
}
}
}/*end add*/

## Sheet: DDBJ(NB)-1
DDBJ data (NB)-1
>RBG1-NB.1 1..1581
MAAAIIGGGGWTRLRSVGRGASGAVVSLAANDVSGELFVIKSAGEGAARQQLRREWSVMS
GLSSPHVLKCLGFVQASGGCGGGEHQLFLEYAPGGSLADVVARNGGRLDEGAVRAYAADV
LRGLDYLHGNLVVHGDVKGSNVLVGADGRAKLTDFGCARVAMPGGSKQPVLGGTPAFMAP
EVARGEEQGLAADVWALGCTVIEMATGRAPWSDMDNVLPALHKIGYTDAVPDLPRWLSPE
AKDFLRGCLQRRAGDRPTAAQLLQHPFISKSCGLNNKETVKATWVSPTSALDATLWESES
SSTDGEEVDDMSSNSPTGRIRAMACSGQTLPDWDSDDHGCSWIEVLGSVSINVANKTAAI
EQRVTSMACSPSSVPDWDSGNQGWIDVLSSVSISIANKLETATAADNVSSECPAKWVRAM
ACSPSSVPDWDSDQGWIDVLGASPDVVAAEEFDVAAAADQISGQAVGSIVVGVGSSEQSV
VVENQEDEFTSLSSCSERVLLVGVHAADNNAASRKAGIKRCSNFSC
//

[truncated: 4 more sheets: DDBJ(NB)-2, DDBJ(NB)-3, DDBJ(NB)-4, DDBJ(NB)-5]
